# Supplementary material for: Far-Red Component Enhances Paramylon Production in Photoautotrophic Euglena gracilis
Source: Bioengineering (Basel). 2025 Jul 15;12(7):763. doi: 10.3390/bioengineering12070763 (PMC12292246; doi:10.3390/bioengineering12070763)
Supplement: Supplementary file 1 [file bioengineering-12-00763-s001.zip]

Archive with 1 entries (1 files):
- bioengineering-3729430-supplementary.xlsx
