# Supplementary material for: Far-Red Component Enhances Paramylon Production in Photoautotrophic Euglena gracilis
Source: Bioengineering (Basel). 2025 Jul 15;12(7):763. doi: 10.3390/bioengineering12070763 (PMC12292246; doi:10.3390/bioengineering12070763)
Supplement: Supplementary file 1 [file bioengineering-12-00763-s001.zip › bioengineering-3729430-supplementary.xlsx]

## Sheet: Data
Paramylon
ST
UV	88.1238	106.713	93.1676	41.7583	51.2822	59.7635
RB	108.99	105.636	127.845	66.3793	72.7418	50.283
B	114.009	118.894	109.536	29.2477	40.0114	42.181
G	110.202	108.236	99.4485	43.1108	37.7572	33.3898
R	99.9243	111.027	87.0769	79.9664	72.0205	73.6266
FR	161.413	174.688	210.497	71.3649	82.713	107.261
3K	122.941	130.157	101	50.7104	37.1306	33.1896
10K	119.136	105.918	100.365	97.7171	72.7418	83.0453
30K	106.876	105.636	168.854	74.2137	54.224	58.1175
A	155.917	135.512	142.22	64.2426	105.504	129.34
F	189.316	167.924	149.407	73.5015	72.7418	77.3475

## Sheet: ST
		Paramylon
		Dunnett's multiple comparisons test
		Single spectrum	Mean Diff.	95.00% CI of diff.	Significant?	Summary	Adjusted P Value		Compisite spectrum	Mean Diff.	95.00% CI of diff.	Significant?	Summary	Adjusted P Value
		UV vs. RB	-15.18	-47.51 to 17.16	No	ns	0.7338		3K vs. UV	5.72	-26.62 to 38.06	No	ns	0.9993
		UV vs. B	-2.179	-34.52 to 30.16	No	ns	0.9997		3K vs. RB	-9.458	-41.79 to 22.88	No	ns	0.9745
		UV vs. G	1.444	-30.89 to 33.78	No	ns	0.9999		3K vs. B	3.541	-28.80 to 35.88	No	ns	0.9996
		UV vs. R	-13.81	-46.14 to 18.53	No	ns	0.8146		3K vs. G	7.164	-25.17 to 39.50	No	ns	0.9961
		UV vs. FR	-61.19	-93.52 to -28.85	Yes	****	<0.0001		3K vs. R	-8.086	-40.42 to 24.25	No	ns	0.991
		UV vs. 3K	-5.72	-38.06 to 26.62	No	ns	0.9993		3K vs. FR	-55.47	-87.80 to -23.13	Yes	***	0.0001
		UV vs. 10K	-23.02	-55.36 to 9.317	No	ns	0.2808		3K vs. 10K	-17.3	-49.64 to 15.04	No	ns	0.5986
		UV vs. 30K	-21.19	-53.52 to 11.15	No	ns	0.3684		3K vs. 30K	-15.47	-47.80 to 16.87	No	ns	0.7158
		UV vs. A	-48.65	-80.99 to -16.32	Yes	***	0.0009		3K vs. A	-42.93	-75.27 to -10.60	Yes	**	0.004
		UV vs. F	-48.24	-80.57 to -15.90	Yes	***	0.001		3K vs. F	-42.52	-74.85 to -10.18	Yes	**	0.0045
		RB vs. UV	15.18	-17.16 to 47.51	No	ns	0.7338		10K vs. UV	23.02	-9.317 to 55.36	No	ns	0.2808
		RB vs. B	13	-19.34 to 45.34	No	ns	0.8567		10K vs. RB	7.841	-24.50 to 40.18	No	ns	0.9918
		RB vs. G	16.62	-15.71 to 48.96	No	ns	0.6422		10K vs. B	20.84	-11.50 to 53.18	No	ns	0.3865
		RB vs. R	1.372	-30.96 to 33.71	No	ns	0.9999		10K vs. G	24.46	-7.873 to 56.80	No	ns	0.2227
		RB vs. FR	-46.01	-78.35 to -13.67	Yes	**	0.0018		10K vs. R	9.214	-23.12 to 41.55	No	ns	0.9785
		RB vs. 3K	9.458	-22.88 to 41.79	No	ns	0.9745		10K vs. FR	-38.17	-70.51 to -5.832	Yes	*	0.0133
		RB vs. 10K	-7.841	-40.18 to 24.50	No	ns	0.9918		10K vs. 3K	17.3	-15.04 to 49.64	No	ns	0.5986
		RB vs. 30K	-6.008	-38.34 to 26.33	No	ns	0.9972		10K vs. 30K	1.834	-30.50 to 34.17	No	ns	0.9998
		RB vs. A	-33.48	-65.81 to -1.140	Yes	*	0.0391		10K vs. A	-25.64	-57.97 to 6.701	No	ns	0.1827
		RB vs. F	-33.06	-65.40 to -0.7239	Yes	*	0.0428		10K vs. F	-25.22	-57.56 to 7.118	No	ns	0.1963
		B vs. UV	2.179	-30.16 to 34.52	No	ns	0.9997		30K vs. UV	21.19	-11.15 to 53.52	No	ns	0.3684
		B vs. RB	-13	-45.34 to 19.34	No	ns	0.8567		30K vs. RB	6.008	-26.33 to 38.34	No	ns	0.9972
		B vs. G	3.623	-28.71 to 35.96	No	ns	0.9996		30K vs. B	19.01	-13.33 to 51.34	No	ns	0.4915
		B vs. R	-11.63	-43.96 to 20.71	No	ns	0.9162		30K vs. G	22.63	-9.707 to 54.97	No	ns	0.298
		B vs. FR	-59.01	-91.35 to -26.67	Yes	****	<0.0001		30K vs. R	7.38	-24.96 to 39.72	No	ns	0.9933
		B vs. 3K	-3.541	-35.88 to 28.80	No	ns	0.9996		30K vs. FR	-40	-72.34 to -7.666	Yes	**	0.0085
		B vs. 10K	-20.84	-53.18 to 11.50	No	ns	0.3865		30K vs. 3K	15.47	-16.87 to 47.80	No	ns	0.7158
		B vs. 30K	-19.01	-51.34 to 13.33	No	ns	0.4915		30K vs. 10K	-1.834	-34.17 to 30.50	No	ns	0.9998
		B vs. A	-46.48	-78.81 to -14.14	Yes	**	0.0016		30K vs. A	-27.47	-59.81 to 4.868	No	ns	0.1317
		B vs. F	-46.06	-78.40 to -13.72	Yes	**	0.0017		30K vs. F	-27.05	-59.39 to 5.284	No	ns	0.1422
		G vs. UV	-1.444	-33.78 to 30.89	No	ns	0.9999		A vs. UV	48.65	16.32 to 80.99	Yes	***	0.0009
		G vs. RB	-16.62	-48.96 to 15.71	No	ns	0.6422		A vs. RB	33.48	1.140 to 65.81	Yes	*	0.0391
		G vs. B	-3.623	-35.96 to 28.71	No	ns	0.9996		A vs. B	46.48	14.14 to 78.81	Yes	**	0.0016
		G vs. R	-15.25	-47.59 to 17.09	No	ns	0.7293		A vs. G	50.1	17.76 to 82.43	Yes	***	0.0006
		G vs. FR	-62.63	-94.97 to -30.30	Yes	****	<0.0001		A vs. R	34.85	2.512 to 67.19	Yes	*	0.0288
		G vs. 3K	-7.164	-39.50 to 25.17	No	ns	0.9961		A vs. FR	-12.53	-44.87 to 19.80	No	ns	0.8787
		G vs. 10K	-24.46	-56.80 to 7.873	No	ns	0.2227		A vs. 3K	42.93	10.60 to 75.27	Yes	**	0.004
		G vs. 30K	-22.63	-54.97 to 9.707	No	ns	0.298		A vs. 10K	25.64	-6.701 to 57.97	No	ns	0.1827
		G vs. A	-50.1	-82.43 to -17.76	Yes	***	0.0006		A vs. 30K	27.47	-4.868 to 59.81	No	ns	0.1317
		G vs. F	-49.68	-82.02 to -17.35	Yes	***	0.0007		A vs. F	0.4163	-31.92 to 32.75	No	ns	>0.9999
		R vs. UV	13.81	-18.53 to 46.14	No	ns	0.8146		F vs. UV	48.24	15.90 to 80.57	Yes	***	0.001
		R vs. RB	-1.372	-33.71 to 30.96	No	ns	0.9999		F vs. RB	33.06	0.7239 to 65.40	Yes	*	0.0428
		R vs. B	11.63	-20.71 to 43.96	No	ns	0.9162		F vs. B	46.06	13.72 to 78.40	Yes	**	0.0017
		R vs. G	15.25	-17.09 to 47.59	No	ns	0.7293		F vs. G	49.68	17.35 to 82.02	Yes	***	0.0007
		R vs. FR	-47.38	-79.72 to -15.05	Yes	**	0.0012		F vs. R	34.43	2.096 to 66.77	Yes	*	0.0316
		R vs. 3K	8.086	-24.25 to 40.42	No	ns	0.991		F vs. FR	-12.95	-45.29 to 19.39	No	ns	0.8592
		R vs. 10K	-9.214	-41.55 to 23.12	No	ns	0.9785		F vs. 3K	42.52	10.18 to 74.85	Yes	**	0.0045
		R vs. 30K	-7.38	-39.72 to 24.96	No	ns	0.9933		F vs. 10K	25.22	-7.118 to 57.56	No	ns	0.1963
		R vs. A	-34.85	-67.19 to -2.512	Yes	*	0.0288		F vs. 30K	27.05	-5.284 to 59.39	No	ns	0.1422
		R vs. F	-34.43	-66.77 to -2.096	Yes	*	0.0316		F vs. A	-0.4163	-32.75 to 31.92	No	ns	>0.9999
		FR vs. UV	61.19	28.85 to 93.52	Yes	****	<0.0001
		FR vs. RB	46.01	13.67 to 78.35	Yes	**	0.0018
		FR vs. B	59.01	26.67 to 91.35	Yes	****	<0.0001
		FR vs. G	62.63	30.30 to 94.97	Yes	****	<0.0001
		FR vs. R	47.38	15.05 to 79.72	Yes	**	0.0012
		FR vs. 3K	55.47	23.13 to 87.80	Yes	***	0.0001
		FR vs. 10K	38.17	5.832 to 70.51	Yes	*	0.0133
		FR vs. 30K	40	7.666 to 72.34	Yes	**	0.0085
		FR vs. A	12.53	-19.80 to 44.87	No	ns	0.8787
		FR vs. F	12.95	-19.39 to 45.29	No	ns	0.8592

## Sheet: DataGr&Td
K (Gr)	UV	RB	B	R	FR	3K	10K	30K	Y	Full
r1	0.4979	0.5053	0.329	0.2024	0.6436	0.254	0.5055	0.5364	0.2574	0.4434
r2	0.4226	0.3921	0.2775	0.2081	0.3669	0.2519	0.2929	0.3336	0.1907	0.4226
r3	0.2883	0.2906	0.2878	0.1656	0.238	0.3184	0.2753	0.2525	0.2007	0.248
DT	UV	RB	B	R	FR	3K	10K	30K	Y	Full
r1	1.39214	1.37175	2.10683	3.42464	1.07698	2.72893	1.37121	1.29222	2.69288	1.56326
r2	1.6402	1.76778	2.49783	3.33084	1.8892	2.75168	2.3665	2.07778	3.63475	1.6402
r3	2.40426	2.38523	2.40843	4.18567	2.91238	2.17697	2.51779	2.74514	3.45365	2.79495

## Sheet: DT
Paramylon
Dunnett's multiple comparisons test
Single spectrum	Mean Diff.	95.00% CI of diff.	Significant?	Summary	Adjusted P Value		Compisite spectrum	Mean Diff.	95.00% CI of diff.	Significant?	Summary	Adjusted P Value
UV vs. RB	-0.02939	-0.8111 to 0.7523	No	ns	0.9998		3K vs. 10K	0.4674	-0.6966 to 1.631	No	ns	0.5879
UV vs. B	-0.5255	-1.307 to 0.2562	No	ns	0.21		3K vs. 30K	0.5141	-0.6498 to 1.678	No	ns	0.5153
UV vs. R	-1.835	-2.617 to -1.053	Yes	***	0.0004		3K vs. A	-0.7079	-1.872 to 0.4561	No	ns	0.2743
UV vs. FR	-0.1473	-0.9290 to 0.6344	No	ns	0.9398		3K vs. F	0.5531	-0.6109 to 1.717	No	ns	0.4585
RB vs. UV	0.02939	-0.7523 to 0.8111	No	ns	0.9998		10K vs. 3K	-0.4674	-1.631 to 0.6966	No	ns	0.5879
RB vs. B	-0.4961	-1.278 to 0.2856	No	ns	0.246		10K vs. 30K	0.04679	-1.117 to 1.211	No	ns	0.9998
RB vs. R	-1.805	-2.587 to -1.024	Yes	***	0.0004		10K vs. A	-1.175	-2.339 to -0.01127	Yes	*	0.0479
RB vs. FR	-0.1179	-0.8996 to 0.6637	No	ns	0.9712		10K vs. F	0.0857	-1.078 to 1.250	No	ns	0.9979
B vs. UV	0.5255	-0.2562 to 1.307	No	ns	0.21		30K vs. 3K	-0.5141	-1.678 to 0.6498	No	ns	0.5153
B vs. RB	0.4961	-0.2856 to 1.278	No	ns	0.246		30K vs. 10K	-0.04679	-1.211 to 1.117	No	ns	0.9998
B vs. R	-1.309	-2.091 to -0.5277	Yes	**	0.0032		30K vs. A	-1.222	-2.386 to -0.05806	Yes	*	0.0402
B vs. FR	0.3782	-0.4035 to 1.160	No	ns	0.4445		30K vs. F	0.03891	-1.125 to 1.203	No	ns	0.9999
R vs. UV	1.835	1.053 to 2.617	Yes	***	0.0004		A vs. 3K	0.7079	-0.4561 to 1.872	No	ns	0.2743
R vs. RB	1.805	1.024 to 2.587	Yes	***	0.0004		A vs. 10K	1.175	0.01127 to 2.339	Yes	*	0.0479
R vs. B	1.309	0.5277 to 2.091	Yes	**	0.0032		A vs. 30K	1.222	0.05806 to 2.386	Yes	*	0.0402
R vs. FR	1.688	0.9058 to 2.469	Yes	***	0.0006		A vs. F	1.261	0.09697 to 2.425	Yes	*	0.0347
FR vs. UV	0.1473	-0.6344 to 0.9290	No	ns	0.9398		a	-0.5531	-1.717 to 0.6109	No	ns	0.4585
FR vs. RB	0.1179	-0.6637 to 0.8996	No	ns	0.9712		F vs. 10K	-0.0857	-1.250 to 1.078	No	ns	0.9979
FR vs. B	-0.3782	-1.160 to 0.4035	No	ns	0.4445		F vs. 30K	-0.03891	-1.203 to 1.125	No	ns	0.9999
FR vs. R	-1.688	-2.469 to -0.9058	Yes	***	0.0006		F vs. A	-1.261	-2.425 to -0.09697	Yes	*	0.0347

## Sheet: GR
Paramylon
Dunnett's multiple comparisons test
Single spectrum	Mean Diff.	95.00% CI of diff.	Significant?	Summary	Adjusted P Value		Compisite spectrum	Mean Diff.	95.00% CI of diff.	Significant?	Summary	Adjusted P Value
UV vs. RB	0.006933	-0.1905 to 0.2044	No	ns	0.9999		3K vs. 10K	-0.08313	-0.2815 to 0.1152	No	ns	0.5555
UV vs. B	0.1048	-0.09262 to 0.3023	No	ns	0.3727		3K vs. 30K	-0.0994	-0.2977 to 0.09894	No	ns	0.417
UV vs. R	0.2109	0.01345 to 0.4083	Yes	*	0.0371		3K vs. A	0.0585	-0.1398 to 0.2568	No	ns	0.786
UV vs. FR	-0.01323	-0.2107 to 0.1842	No	ns	0.9985		3K vs. F	-0.09657	-0.2949 to 0.1018	No	ns	0.4395
RB vs. UV	-0.006933	-0.2044 to 0.1905	No	ns	0.9999		10K vs. 3K	0.08313	-0.1152 to 0.2815	No	ns	0.5555
RB vs. B	0.0979	-0.09955 to 0.2953	No	ns	0.4253		10K vs. 30K	-0.01627	-0.2146 to 0.1821	No	ns	0.9969
RB vs. R	0.204	0.006518 to 0.4014	Yes	*	0.0433		10K vs. A	0.1416	-0.05670 to 0.3400	No	ns	0.1757
RB vs. FR	-0.02017	-0.2176 to 0.1773	No	ns	0.9929		10K vs. F	-0.01343	-0.2118 to 0.1849	No	ns	0.9985
B vs. UV	-0.1048	-0.3023 to 0.09262	No	ns	0.3727		30K vs. 3K	0.0994	-0.09894 to 0.2977	No	ns	0.417
B vs. RB	-0.0979	-0.2953 to 0.09955	No	ns	0.4253		30K vs. 10K	0.01627	-0.1821 to 0.2146	No	ns	0.9969
B vs. R	0.1061	-0.09138 to 0.3035	No	ns	0.3639		30K vs. A	0.1579	-0.04044 to 0.3562	No	ns	0.123
B vs. FR	-0.1181	-0.3155 to 0.07938	No	ns	0.2861		30K vs. F	0.002833	-0.1955 to 0.2012	No	ns	>0.9999
R vs. UV	-0.2109	-0.4083 to -0.01345	Yes	*	0.0371		A vs. 3K	-0.0585	-0.2568 to 0.1398	No	ns	0.786
R vs. RB	-0.204	-0.4014 to -0.006518	Yes	*	0.0433		A vs. 10K	-0.1416	-0.3400 to 0.05670	No	ns	0.1757
R vs. B	-0.1061	-0.3035 to 0.09138	No	ns	0.3639		A vs. 30K	-0.1579	-0.3562 to 0.04044	No	ns	0.123
R vs. FR	-0.2241	-0.4216 to -0.02668	Yes	*	0.0277		A vs. F	-0.1551	-0.3534 to 0.04327	No	ns	0.1309
FR vs. UV	0.01323	-0.1842 to 0.2107	No	ns	0.9985		F vs. 3K	0.09657	-0.1018 to 0.2949	No	ns	0.4395
FR vs. RB	0.02017	-0.1773 to 0.2176	No	ns	0.9929		F vs. 10K	0.01343	-0.1849 to 0.2118	No	ns	0.9985
FR vs. B	0.1181	-0.07938 to 0.3155	No	ns	0.2861		F vs. 30K	-0.002833	-0.2012 to 0.1955	No	ns	>0.9999
FR vs. R	0.2241	0.02668 to 0.4216	Yes	*	0.0277		F vs. A	0.1551	-0.04327 to 0.3534	No	ns	0.1309

## Sheet: DataPigments
					Mean	SD	SEM
chla/b	R1	R2	R4	R5
UV	8.52936	11.3354	6.47807	14.9058	10.3122	3.65272	1.82636
RB	13.7139	10.5904	6.91054	10.1575	10.3431	2.78332	1.39166
B	8.44615	10.8181	5.15703	14.4046	9.70646	3.89845	1.94923
G	14.4209	17.3279	13.345	11.731	14.2062	2.35653	1.17826
R	11.694	15.3161	13.4241	12.001	13.1088	1.65333	0.826667
FR	11.5413	17.1603	13.6451	12.3753	13.6805	2.47589	1.23794
3K	12.5771	12.8806	6.62609	13.6525	11.4341	3.23713	1.61857
10K	9.08177	11.1781	6.90082	11.4515	9.65306	2.11829	1.05915
30K	7.92011	11.0869	9.09253	14.1111	10.5527	2.70863	1.35431
A	5.92575	14.4856	8.08791	11.3702	9.96736	3.75276	1.87638
Full	10.8787	13.7996	5.30791	13.0763	10.7656	3.84462	1.92231
%Carotenoids	R1	R2	R4	R5
UV	23.1447	23.6469	22.6282	24.4832	23.4758	0.789951	0.394976
RB	17.5582	20.4393	18.239	19.0183	18.8137	1.23706	0.618532
B	20.4142	17.0698	15.513	17.2046	17.5504	2.05774	1.02887
G	16.8036	15.5299	17.494	17.1444	16.743	0.856436	0.428218
R	17.8322	17.8234	17.7302	17.7785	17.7911	0.0469185	0.0234592
FR	18.802	18.9079	17.733	17.7634	18.3016	0.640575	0.320287
3K	17.6229	17.3891	16.7169	18.0348	17.4409	0.551585	0.275792
10K	20.0928	20.1529	17.2972	20.0108	19.3884	1.39536	0.69768
30K	19.4245	19.8367	17.0725	19.7709	19.0261	1.31493	0.657465
A	19.5197	18.563	17.5792	18.2139	18.4689	0.810262	0.405131
Full	19.9132	19.8739	17.317	20.256	19.34	1.35955	0.679775
Total pigments	R1	R2	R4	R5
UV	10.9791	8.9899	13.5685	12.5408	11.5196	1.99437	0.997183
RB	22.2773	24.145	17.4085	19.8656	20.9241	2.92605	1.46302
B	23.4055	26.5012	35.6452	23.0683	27.155	5.86718	2.93359
G	24.5772	26.5929	16.8422	19.1977	21.8025	4.54741	2.27371
R	33.9389	29.4866	27.8334	23.3959	28.6637	4.35676	2.17838
FR	22.5237	18.2516	32.6634	32.8572	26.574	7.35359	3.67679
3K	25.3772	24.5168	22.0194	23.4201	23.8333	1.45046	0.725232
10K	21.0811	19.9271	22.0992	24.8899	21.9993	2.12152	1.06076
30K	24.8042	22.4951	26.4247	28.0548	25.4447	2.37231	1.18616
A	17.2421	19.1137	22.1572	21.3394	19.9631	2.22364	1.11182
Full	18.9706	17.3968	32.8742	32.5882	25.4574	8.42434	4.21217

## Sheet: chlab
Dunnett's multiple comparisons test
Single spectrum	Mean Diff.	95.00% CI of diff.	Significant?	Summary	Adjusted P Value		Single spectrum	Mean Diff.	95.00% CI of diff.	Significant?	Summary	Adjusted P Value
UV vs. RB	-0.03093	-5.202 to 5.140	No	ns	>0.9999		3K vs. 10K	1.781	-1.971 to 5.533	No	ns	0.5044
UV vs. B	0.6057	-4.565 to 5.776	No	ns	0.9967		3K vs. 30K	0.8814	-2.870 to 4.633	No	ns	0.9073
UV vs. G	-3.894	-9.065 to 1.277	No	ns	0.1758		3K vs. A	1.467	-2.285 to 5.218	No	ns	0.6543
UV vs. R	-2.797	-7.967 to 2.374	No	ns	0.438		3K vs. F	0.6685	-3.083 to 4.420	No	ns	0.9619
UV vs. FR	-3.368	-8.539 to 1.802	No	ns	0.2796		10K vs. 3K	-1.781	-5.533 to 1.971	No	ns	0.5044
RB vs. UV	0.03093	-5.140 to 5.202	No	ns	>0.9999		10K vs. 30K	-0.8996	-4.651 to 2.852	No	ns	0.9013
RB vs. B	0.6366	-4.534 to 5.807	No	ns	0.9961		10K vs. A	-0.3143	-4.066 to 3.437	No	ns	0.9976
RB vs. G	-3.863	-9.034 to 1.308	No	ns	0.181		10K vs. F	-1.113	-4.864 to 2.639	No	ns	0.82
RB vs. R	-2.766	-7.936 to 2.405	No	ns	0.448		30K vs. 3K	-0.8814	-4.633 to 2.870	No	ns	0.9073
RB vs. FR	-3.337	-8.508 to 1.833	No	ns	0.2869		30K vs. 10K	0.8996	-2.852 to 4.651	No	ns	0.9013
B vs. UV	-0.6057	-5.776 to 4.565	No	ns	0.9967		30K vs. A	0.5853	-3.166 to 4.337	No	ns	0.9759
B vs. RB	-0.6366	-5.807 to 4.534	No	ns	0.9961		30K vs. F	-0.213	-3.965 to 3.539	No	ns	0.9993
B vs. G	-4.5	-9.670 to 0.6709	No	ns	0.0987		A vs. 3K	-1.467	-5.218 to 2.285	No	ns	0.6543
B vs. R	-3.402	-8.573 to 1.768	No	ns	0.2717		A vs. 10K	0.3143	-3.437 to 4.066	No	ns	0.9976
B vs. FR	-3.974	-9.145 to 1.197	No	ns	0.1634		A vs. 30K	-0.5853	-4.337 to 3.166	No	ns	0.9759
G vs. UV	3.894	-1.277 to 9.065	No	ns	0.1758		A vs. F	-0.7982	-4.550 to 2.954	No	ns	0.9318
G vs. RB	3.863	-1.308 to 9.034	No	ns	0.181		F vs. 3K	-0.6685	-4.420 to 3.083	No	ns	0.9619
G vs. B	4.5	-0.6709 to 9.670	No	ns	0.0987		F vs. 10K	1.113	-2.639 to 4.864	No	ns	0.82
G vs. R	1.097	-4.073 to 6.268	No	ns	0.9605		F vs. 30K	0.213	-3.539 to 3.965	No	ns	0.9993
G vs. FR	0.5257	-4.645 to 5.696	No	ns	0.9983		F vs. A	0.7982	-2.954 to 4.550	No	ns	0.9318
R vs. UV	2.797	-2.374 to 7.967	No	ns	0.438
R vs. RB	2.766	-2.405 to 7.936	No	ns	0.448
R vs. B	3.402	-1.768 to 8.573	No	ns	0.2717
R vs. G	-1.097	-6.268 to 4.073	No	ns	0.9605
R vs. FR	-0.5717	-5.742 to 4.599	No	ns	0.9974
FR vs. UV	3.368	-1.802 to 8.539	No	ns	0.2796
FR vs. RB	3.337	-1.833 to 8.508	No	ns	0.2869
FR vs. B	3.974	-1.197 to 9.145	No	ns	0.1634
FR vs. G	-0.5257	-5.696 to 4.645	No	ns	0.9983
FR vs. R	0.5717	-4.599 to 5.742	No	ns	0.9974

## Sheet: Carotenoids
Dunnett's multiple comparisons test
Single spectrum	Mean Diff.	95.00% CI of diff.	Significant?	Summary	Adjusted P Value		Composite spectrum	Mean Diff.	95.00% CI of diff.	Significant?	Summary	Adjusted P Value
UV vs. RB	4.662	2.364 to 6.960	Yes	***	0.0002		3K vs. 10K	-1.948	-3.044 to -0.8510	Yes	**	0.0011
UV vs. B	5.925	3.627 to 8.224	Yes	****	<0.0001		3K vs. 30K	-1.585	-2.682 to -0.4887	Yes	**	0.0054
UV vs. G	6.733	4.435 to 9.031	Yes	****	<0.0001		3K vs. A	-1.028	-2.124 to 0.06848	No	ns	0.068
UV vs. R	5.685	3.387 to 7.983	Yes	****	<0.0001		3K vs. Full	-1.899	-2.996 to -0.8026	Yes	**	0.0014
UV vs. FR	5.174	2.876 to 7.472	Yes	****	<0.0001		10K vs. 3K	1.948	0.8510 to 3.044	Yes	**	0.0011
RB vs. UV	-4.662	-6.960 to -2.364	Yes	***	0.0002		10K vs. 30K	0.3623	-0.7342 to 1.459	No	ns	0.7633
RB vs. B	1.263	-1.035 to 3.561	No	ns	0.4236		10K vs. A	0.9195	-0.1770 to 2.016	No	ns	0.1096
RB vs. G	2.071	-0.2274 to 4.369	No	ns	0.0843		10K vs. Full	0.0484	-1.048 to 1.145	No	ns	0.9998
RB vs. R	1.023	-1.276 to 3.321	No	ns	0.6086		30K vs. 3K	1.585	0.4887 to 2.682	Yes	**	0.0054
RB vs. FR	0.5121	-1.786 to 2.810	No	ns	0.9522		30K vs. 10K	-0.3623	-1.459 to 0.7342	No	ns	0.7633
B vs. UV	-5.925	-8.224 to -3.627	Yes	****	<0.0001		30K vs. A	0.5572	-0.5393 to 1.654	No	ns	0.4487
B vs. RB	-1.263	-3.561 to 1.035	No	ns	0.4236		30K vs. Full	-0.3139	-1.410 to 0.7826	No	ns	0.8362
B vs. G	0.8074	-1.491 to 3.106	No	ns	0.7811		A vs. 3K	1.028	-0.06848 to 2.124	No	ns	0.068
B vs. R	-0.2407	-2.539 to 2.057	No	ns	0.9982		A vs. 10K	-0.9195	-2.016 to 0.1770	No	ns	0.1096
B vs. FR	-0.7512	-3.049 to 1.547	No	ns	0.8222		A vs. 30K	-0.5572	-1.654 to 0.5393	No	ns	0.4487
G vs. UV	-6.733	-9.031 to -4.435	Yes	****	<0.0001		A vs. Full	-0.8711	-1.968 to 0.2254	No	ns	0.1348
G vs. RB	-2.071	-4.369 to 0.2274	No	ns	0.0843		Full vs. 3K	1.899	0.8026 to 2.996	Yes	**	0.0014
G vs. B	-0.8074	-3.106 to 1.491	No	ns	0.7811		Full vs. 10K	-0.0484	-1.145 to 1.048	No	ns	0.9998
G vs. R	-1.048	-3.346 to 1.250	No	ns	0.5879		Full vs. 30K	0.3139	-0.7826 to 1.410	No	ns	0.8362
G vs. FR	-1.559	-3.857 to 0.7395	No	ns	0.2485		Full vs. A	0.8711	-0.2254 to 1.968	No	ns	0.1348
R vs. UV	-5.685	-7.983 to -3.387	Yes	****	<0.0001
R vs. RB	-1.023	-3.321 to 1.276	No	ns	0.6086
R vs. B	0.2407	-2.057 to 2.539	No	ns	0.9982
R vs. G	1.048	-1.250 to 3.346	No	ns	0.5879
R vs. FR	-0.5105	-2.809 to 1.788	No	ns	0.9528
FR vs. UV	-5.174	-7.472 to -2.876	Yes	****	<0.0001
FR vs. RB	-0.5121	-2.810 to 1.786	No	ns	0.9522
FR vs. B	0.7512	-1.547 to 3.049	No	ns	0.8222
FR vs. G	1.559	-0.7395 to 3.857	No	ns	0.2485
FR vs. R	0.5105	-1.788 to 2.809	No	ns	0.9528

## Sheet: Total pigments
Dunnett's multiple comparisons test
Single spectrum	Mean Diff.	95.00% CI of diff.	Significant?	Summary	Adjusted P Value		Composite spectrum	Mean Diff.	95.00% CI of diff.	Significant?	Summary	Adjusted P Value
UV vs. RB	-9.405	-19.77 to 0.9592	No	ns	0.0815		3K vs. 10K	1.834	-5.405 to 9.073	No	ns	0.8839
UV vs. B	-15.64	-26.00 to -5.272	Yes	**	0.003		3K vs. 30K	-1.611	-8.850 to 5.628	No	ns	0.9214
UV vs. G	-10.28	-20.65 to 0.08082	No	ns	0.0522		3K vs. A	3.87	-3.369 to 11.11	No	ns	0.4072
UV vs. R	-17.14	-27.51 to -6.780	Yes	**	0.0014		3K vs. F	-1.624	-8.863 to 5.615	No	ns	0.9195
UV vs. FR	-15.05	-25.42 to -4.691	Yes	**	0.0041		10K vs. 3K	-1.834	-9.073 to 5.405	No	ns	0.8839
RB vs. UV	9.405	-0.9592 to 19.77	No	ns	0.0815		10K vs. 30K	-3.445	-10.68 to 3.794	No	ns	0.5022
RB vs. B	-6.231	-16.59 to 4.133	No	ns	0.3455		10K vs. A	2.036	-5.203 to 9.275	No	ns	0.8439
RB vs. G	-0.8784	-11.24 to 9.485	No	ns	0.9989		10K vs. F	-3.458	-10.70 to 3.781	No	ns	0.4993
RB vs. R	-7.74	-18.10 to 2.624	No	ns	0.1812		30K vs. 3K	1.611	-5.628 to 8.850	No	ns	0.9214
RB vs. FR	-5.65	-16.01 to 4.714	No	ns	0.431		30K vs. 10K	3.445	-3.794 to 10.68	No	ns	0.5022
B vs. UV	15.64	5.272 to 26.00	Yes	**	0.003		30K vs. A	5.482	-1.757 to 12.72	No	ns	0.1601
B vs. RB	6.231	-4.133 to 16.59	No	ns	0.3455		30K vs. F	-0.01276	-7.252 to 7.226	No	ns	>0.9999
B vs. G	5.353	-5.011 to 15.72	No	ns	0.4793		A vs. 3K	-3.87	-11.11 to 3.369	No	ns	0.4072
B vs. R	-1.509	-11.87 to 8.855	No	ns	0.9921		A vs. 10K	-2.036	-9.275 to 5.203	No	ns	0.8439
B vs. FR	0.5811	-9.783 to 10.94	No	ns	0.9997		A vs. 30K	-5.482	-12.72 to 1.757	No	ns	0.1601
G vs. UV	10.28	-0.08082 to 20.65	No	ns	0.0522		A vs. F	-5.494	-12.73 to 1.745	No	ns	0.1588
G vs. RB	0.8784	-9.485 to 11.24	No	ns	0.9989		F vs. 3K	1.624	-5.615 to 8.863	No	ns	0.9195
G vs. B	-5.353	-15.72 to 5.011	No	ns	0.4793		F vs. 10K	3.458	-3.781 to 10.70	No	ns	0.4993
G vs. R	-6.861	-17.22 to 3.503	No	ns	0.2669		F vs. 30K	0.01276	-7.226 to 7.252	No	ns	>0.9999
G vs. FR	-4.771	-15.14 to 5.592	No	ns	0.5798		F vs. A	5.494	-1.745 to 12.73	No	ns	0.1588
R vs. UV	17.14	6.780 to 27.51	Yes	**	0.0014
R vs. RB	7.74	-2.624 to 18.10	No	ns	0.1812
R vs. B	1.509	-8.855 to 11.87	No	ns	0.9921
R vs. G	6.861	-3.503 to 17.22	No	ns	0.2669
R vs. FR	2.09	-8.274 to 12.45	No	ns	0.9677
FR vs. UV	15.05	4.691 to 25.42	Yes	**	0.0041
FR vs. RB	5.65	-4.714 to 16.01	No	ns	0.431
FR vs. B	-0.5811	-10.94 to 9.783	No	ns	0.9997
FR vs. G	4.771	-5.592 to 15.14	No	ns	0.5798
FR vs. R	-2.09	-12.45 to 8.274	No	ns	0.9677
